# Supplementary material for: Fungal elemental profiling unleashed through rapid laser-induced breakdown spectroscopy (LIBS)
Source: mSystems. 2024 Aug 27;9(9):e00919-24. doi: 10.1128/msystems.00919-24 (PMC11406887; doi:10.1128/msystems.00919-24)
Supplement: Table S1 — Raw data for fungal physiology. [file msystems.00919-24-s0002.xlsx]

## Sheet: Growth Rate
				Growth Area cm2 (without 0.5cm2 plug)
Fungus	Strain	Substrate Media	Replication	1 dpi	2 dpi	3 dpi	7 dpi	14 dpi
Hylaoscypha finlandica	PMI 746	PDA	1	0	0	0.499	1.743	3.945
Hylaoscypha finlandica	PMI 746	PDA	2	0	0	0.429	1.715	4.083
Hylaoscypha finlandica	PMI 746	PDA	3	0	0	0.44	1.866	4.984
Hylaoscypha finlandica	PMI 746	GMM	1	0	0	0.297	0.826	1.783
Hylaoscypha finlandica	PMI 746	GMM	2	0	0	0.168	0.752	1.578
Hylaoscypha finlandica	PMI 746	GMM	3	0	0	0.264	0.82	2.018
Mucor hiemalis	PMI 3043	PDA	1	3.631	9.429	13.687	16.94	16.94
Mucor hiemalis	PMI 3043	PDA	2	2.953	8.5	16.228	21.318	21.318
Mucor hiemalis	PMI 3043	PDA	3	3.912	10.99	15.333	19.146	19.146
Mucor hiemalis	PMI 3043	GMM	1	1.27	8.282	20.831	43.5	43.5
Mucor hiemalis	PMI 3043	GMM	2	0.838	8.782	19.074	43.5	43.5
Mucor hiemalis	PMI 3043	GMM	3	1.173	8.806	22.186	43.5	43.5

## Sheet: Biomass Weights
Species	Strain	Replication	Substrate Media	Biomass Weight (mg)
Hyaloscypha finlandica	PMI 746	1	PBD	0.34
Hyaloscypha finlandica	PMI 746	2	PBD	0.33
Hyaloscypha finlandica	PMI 746	3	PBD	0.05
Hyaloscypha finlandica	PMI 746	4	PBD	0.55
Hyaloscypha finlandica	PMI 746	5	PBD	0.35
Hyaloscypha finlandica	PMI 746	1	GMM	0.12
Hyaloscypha finlandica	PMI 746	2	GMM	0.26
Hyaloscypha finlandica	PMI 746	3	GMM	0.05
Hyaloscypha finlandica	PMI 746	4	GMM	0.19
Hyaloscypha finlandica	PMI 746	5	GMM	0.19
Mucor hiemalis	PMI 3043	1	PBD	0.26
Mucor hiemalis	PMI 3043	2	PBD	0.12
Mucor hiemalis	PMI 3043	3	PBD	0.1
Mucor hiemalis	PMI 3043	4	PBD	0.23
Mucor hiemalis	PMI 3043	5	PBD	0.22
Mucor hiemalis	PMI 3043	1	GMM	0.02
Mucor hiemalis	PMI 3043	2	GMM	0.04
Mucor hiemalis	PMI 3043	3	GMM	0.1
Mucor hiemalis	PMI 3043	4	GMM	0.03
Mucor hiemalis	PMI 3043	5	GMM	0.04

## Sheet: Hyphal Tips
Fungus	Strain	Substrate Media	Biological Replication	Technical Replication	Number of hyphal tips
Hylaoscypha finlandica	PMI 746	PDA	1	1	50
Hylaoscypha finlandica	PMI 746	PDA	2	2	67
Hylaoscypha finlandica	PMI 746	PDA	3	3	52
Hylaoscypha finlandica	PMI 746	PDA	2	1	50
Hylaoscypha finlandica	PMI 746	PDA	2	2	63
Hylaoscypha finlandica	PMI 746	PDA	2	3	37
Hylaoscypha finlandica	PMI 746	PDA	3	1	58
Hylaoscypha finlandica	PMI 746	PDA	3	2	51
Hylaoscypha finlandica	PMI 746	PDA	3	3	45
Hylaoscypha finlandica	PMI 746	GMM	1	1	39
Hylaoscypha finlandica	PMI 746	GMM	2	2	37
Hylaoscypha finlandica	PMI 746	GMM	3	3	38
Hylaoscypha finlandica	PMI 746	GMM	2	1	44
Hylaoscypha finlandica	PMI 746	GMM	2	2	38
Hylaoscypha finlandica	PMI 746	GMM	2	3	39
Hylaoscypha finlandica	PMI 746	GMM	3	1	32
Hylaoscypha finlandica	PMI 746	GMM	3	2	42
Hylaoscypha finlandica	PMI 746	GMM	3	3	42

## Sheet: Sporulation
Fungus	Strain	Substrate Media	Biological Replication	Technical Replication	Spores/ml	Total spores (spores/ml *5ml)
Mucor hiemalis	PMI 3043	PDA	1	1	11000000	55000000
Mucor hiemalis	PMI 3043	PDA	1	2	12500000	62500000
Mucor hiemalis	PMI 3043	PDA	2	1	9890000	49450000
Mucor hiemalis	PMI 3043	PDA	2	2	10200000	51000000
Mucor hiemalis	PMI 3043	PDA	3	1	6020000	30100000
Mucor hiemalis	PMI 3043	PDA	3	2	5910000	29550000
Mucor hiemalis	PMI 3043	GMM	1	1	821000	4105000
Mucor hiemalis	PMI 3043	GMM	1	2	757000	3785000
Mucor hiemalis	PMI 3043	GMM	2	1	1810000	9050000
Mucor hiemalis	PMI 3043	GMM	2	2	1600000	8000000
Mucor hiemalis	PMI 3043	GMM	3	1	246000	1230000
Mucor hiemalis	PMI 3043	GMM	3	2	1060000	5300000
