# Supplementary material for: Fungal elemental profiling unleashed through rapid laser-induced breakdown spectroscopy (LIBS)
Source: mSystems. 2024 Aug 27;9(9):e00919-24. doi: 10.1128/msystems.00919-24 (PMC11406887; doi:10.1128/msystems.00919-24)
Supplement: Table S2 — Raw data for compared elemental emissions. [file msystems.00919-24-s0003.xlsx]

## Sheet: Sheet1
	C	Zn	P	Mn	Mg	Si	Fe	CN	Ca	Al	Na	H	Li	K	O	N
MH PDB	0.525581	0.319866	0.399525	0.0963073	0.257914	0.738164	0.152882	1	1	0.642659	0.747747	0.783914	1	1	0.621046	0.661432
HF PDB	0.757633	1	1	1	1	1	1	0.649984	0.702545	1	0.724058	0.888923	0.349913	0.755271	0.866557	0.87108
MH GMM	0.716424	0.251391	0.414132	0.0976433	0.236573	0.766098	0.192939	0.792905	0.717519	0.324639	0.496361	0.673845	0.591111	0.672508	0.612786	0.659839
HF GMM	1	0.91723	0.981031	0.340416	0.774857	0.759475	0.328045	0.694325	0.198241	0.482645	1	1	0.407142	0.850257	1	1
										HF
										higher in Zn, P, Mn, Mg, Al (when growth media is considered), more hydration (H, O together)
										lower in Li, Ca
										PDB higher in Al
										GMM
										higher in C, lower in Ca, lower in Al,
